# Supplementary material for: Urban Neighbourhood Environments, Cardiometabolic Health and Cognitive Function: A National Cross-Sectional Study of Middle-Aged and Older Adults in Australia
Source: Toxics. 2022 Jan 7;10(1):23. doi: 10.3390/toxics10010023 (PMC8779212; doi:10.3390/toxics10010023)
Supplement: Supplementary file 1 [file toxics-10-00023-s001.zip]

Archive with 1 entries (1 files):
- toxics-1521015-supplementary-for proof 1.6.pdf
